# Supplementary material for: 3D-Printed Poly(lactic acid)/Poly(ethylene glycol) Scaffolds with Shape-Memory Effect near Physiological Temperature
Source: Polymers (Basel). 2026 Jan 3;18(1):140. doi: 10.3390/polym18010140 (PMC12787712; doi:10.3390/polym18010140)
Supplement: Supplementary file 1 [file polymers-18-00140-s001.zip]

Archive with 1 entries (1 files):
- polymers-4053270-supplementary.pdf
